# Supplementary material for: Functional Role of STIM-1 and Orai1 in Human Microvascular Aging
Source: Cells. 2022 Nov 18;11(22):3675. doi: 10.3390/cells11223675 (PMC9688234; doi:10.3390/cells11223675)
Supplement: Supplementary file 1 [file cells-11-03675-s001.zip]

Archive with 2 entries (2 files):
- Suppl Fig S1 Cells 221105.pptx
- Suppl Fig S2 Cells 221105.ppt
